# Supplementary material for: Biomolecular Corona Stability in Association with Plasma Cholesterol Level
Source: Nanomaterials (Basel). 2022 Aug 3;12(15):2661. doi: 10.3390/nano12152661 (PMC9370777; doi:10.3390/nano12152661)
Supplement: Supplementary file 1 [file nanomaterials-12-02661-s001.zip]

Archive with 1 entries (1 files):
- nanomaterials-1813410-supplementary.pdf
